# Supplementary material for: Enhanced Detection of SARS-CoV-2 Using Platinum-Decorated Poly(2-vinylpyridine) Nanoparticle-Based Lateral Flow Immunoassay
Source: Biomedicines. 2025 Dec 6;13(12):2993. doi: 10.3390/biomedicines13122993 (PMC12731127; doi:10.3390/biomedicines13122993)
Supplement: Supplementary file 1 [file biomedicines-13-02993-s001.zip]

Archive with 1 entries (1 files):
- biomedicines-3960712-supplementary.xlsx
