# Supplementary material for: Enhanced Detection of SARS-CoV-2 Using Platinum-Decorated Poly(2-vinylpyridine) Nanoparticle-Based Lateral Flow Immunoassay
Source: Biomedicines. 2025 Dec 6;13(12):2993. doi: 10.3390/biomedicines13122993 (PMC12731127; doi:10.3390/biomedicines13122993)
Supplement: Supplementary file 1 [file biomedicines-13-02993-s001.zip › biomedicines-3960712-supplementary.xlsx]

## Sheet: Table S1
	Table S1. List of reagents and materials used in the study, including suppliers and catalogue numbers.
	Reagent and Material	Supplier	Catalogue Number
	HEPES buffer	Dojindo Laboratories
	5.0% (w/v) aqueous sodium casein solution	Fujifilm Wako Pure Chemical Corp.
	SARS-CoV-2 nucleocapsid protein (NP) mAb	Kanto Chemical Co., Inc.	cat.02126-67
	SARS-CoV-2 nucleocapsid protein (NP) mAb	Kanto Chemical Co., Inc.	cat.02128-67
	anti-mouse IgG antibody	Jackson ImmunoResearch Laboratories, Inc.	cat.115-005-003
	Recombinant SARS-CoV-2 NPs with N-terminal deletions	Kanto Chemical Co., Inc.	cat.38157-96
	QIAamp Viral RNA Mini Kit	QIAGEN Inc.
	Software and Other
	CFX96 Touch Real-Time PCR Detection System	Bio-Rad Laboratories
	Reader (model C10066-10)	Hamamatsu Photonics
	GraphPad Prism 8 software	Graphpad Software
	EZR software	Jichi Medical University, Tochigi, Japan

## Sheet: Table S2
	Table S2. Details of SARS-CoV-2 Omicron strains and other respiratory viruses used in cross-reactivity testing, including TCID₅₀/mL values.
	Virus strains	Source	TCID50/mL
	SARS-CoV-2 Omicron_BA.1.18 (hCoV-19/JPN/TY38-873/2021)	National Institute of Infectious Diseases, Japan	92.4657
	SARS-CoV-2 Omicron_BA.2 (hCoV-19/JPN/TY40-385/2022)	National Institute of Infectious Diseases, Japan	975.792
	SARS-CoV-2 Omicron_BA.2.75 (hCoV-19/JPN/TY41-716/2022)	National Institute of Infectious Diseases, Japan	60.6914
	SARS-CoV-2 Omicron_BA.5.2.1 (hCoV-19/JPN/TY41-704/2022)	National Institute of Infectious Diseases, Japan	1290.76
	SARS-CoV-2 XBB.1 (hCoV-19/JPN/TY41-795/2022)	National Institute of Infectious Diseases, Japan	10.0625
	Human coronavirus OC43	American Type Culture Collection (ATCC), Cat#VR-1558	1100
	Human coronavirus 229E	American Type Culture Collection (ATCC), Cat#VR-740	1100
	Influenza A virus (IFAV) H1N1 pdm09 isolate(A/Yokohama/72/2020)	Yokohama City Institute of Public Health, Kanagawa, Japan	5000
	Influenza A virus (IFAV) H3N2 isolate(A/Yokohama/68/2020)	Yokohama City Institute of Public Health, Kanagawa, Japan	5000
	Influenza B virus (IFBV) Yamagata lineage isolate (B/Yokohama/35/2019)	Yokohama City Institute of Public Health, Kanagawa, Japan	5000
	Influenza B virus (IFBV) Victoria lineage isolate (B/Yokohama/33/2020)	Yokohama City Institute of Public Health, Kanagawa, Japan	5000
	Human rhino virus 14 (HRV14)	American Type Culture Collection (ATCC), Cat#VR-284	8500
	Human rhino virus 14 (HRV16)	American Type Culture Collection (ATCC), Cat#VR-283	7400
	Respiratory syncytial virus (RSV)	American Type Culture Collection (ATCC), Cat#VR-26	63000

## Sheet: Table S3
	Table S3. Clinical information of 100 PCR-positive and 100 PCR-negative NPS specimens used to evaluate LFIA strip performance.
	No.	copies/mL	Adjusted Ct values	Absorbance	Visual detection
	PCR-positive NPS specimens
	1	1.1152e+07	23.5	131.24	○
	2	731298	27.5	19.4838	○
	3	218141	29.2	4.2131	×
	4	65259.8	31	4.2512	×
	5	374599	28.4	13.7122	○
	6	455183	28.1	18.9444	○
	7	4.65601e+06	24.8	56.5248	○
	8	996151	27	17.7042	○
	9	283817	28.8	7.0496	×
	10	551518	27.9	9.5996	○
	11	1.33103e+06	26.6	57.256	○
	12	2.10423e+06	25.9	76.6214	○
	13	3.36066e+06	25.3	46.4386	○
	14	2.59282e+06	25.6	74.3343	○
	15	6.16003e+06	24.4	262.207	○
	16	4.54376e+06	24.8	136.667	○
	17	353825	28.5	16.0962	○
	18	1.29492e+07	23.3	335.847	○
	19	2.06106e+06	26	66.8077	○
	20	722399	27.5	2.6657	×
	21	4.32058e+06	24.9	65.9274	○
	22	448420	28.2	8.6763	○
	23	144181	29.8	63.7134	○
	24	1.07081e+06	26.9	11.8174	○
	25	796653	27.3	4.7943	×
	26	429010	28.2	17.8222	○
	27	50036.1	31.3	0	×
	28	163641	29.6	2.5046	×
	29	167436	29.6	0	×
	30	13911.4	33.2	2.4494	×
	31	64418.2	31	5.509	×
	32	112460	30.2	0	×
	33	27774.6	32.2	2.6259	×
	34	9999.64	33.7	0	×
	35	9829.81	33.7	0	×
	36	11136.5	33.5	3.2684	×
	37	17186.3	32.9	3.1435	×
	38	5.57629e+06	24.5	273.598	○
	39	7098.64	34.2	3.2936	×
	40	8.14387e+07	20.7	683.705	○
	41	1.66613e+06	26.3	71.9337	○
	42	2.18575e+06	25.9	27.4956	○
	43	3.76452e+07	21.8	339.582	○
	44	1.05896e+07	23.6	127.777	○
	45	2.40325e+07	22.4	359.348	○
	46	1.24339e+08	20	746.556	○
	47	8.7693e+06	23.9	227.932	○
	48	186022	29.4	4.6869	×
	49	1.22873e+08	20.1	641.585	○
	50	1.51047e+07	23.1	140.612	○
	51	1.7308e+08	19.6	501.345	○
	52	5.93723e+06	24.4	96.9986	○
	53	714807	27.5	11.3794	○
	54	9717.13	33.7	0	×
	55	1.3505e+07	23.3	374.463	○
	56	3.17373e+06	25.3	37.4277	○
	57	162173	29.6	7.3202	○
	58	16326.1	33	3.4969	×
	59	3.20553e+06	25.3	65.6708	○
	60	1.01706e+07	23.7	420.04	○
	61	2.44487e+06	25.7	39.1568	○
	62	3.28198e+07	22	422.569	○
	63	4.59228e+07	21.5	444.928	○
	64	220376	29.2	5.9361	×
	65	2.478e+08	19	593.244	○
	66	4.63361e+07	21.5	355.258	○
	67	5.17805e+07	21.3	478.234	○
	68	1.44155e+08	19.8	762.325	○
	69	3.36212e+07	21.9	273.099	○
	70	6.84828e+06	24.2	276.897	○
	71	3.42925e+07	21.9	288.472	○
	72	2.35633e+07	22.4	387.22	○
	73	135795	29.9	6.9617	○
	74	110958	30.2	3.2663	×
	75	1.96168e+07	22.7	333.056	○
	76	6.52535e+07	21	677.749	○
	77	9.3633e+06	23.8	81.1676	○
	78	3.40009e+06	25.2	46.3691	○
	79	2.28343e+07	22.5	164.601	○
	80	1.61287e+07	23	87.1077	○
	81	1.42987e+07	23.2	201.365	○
	82	1.78479e+07	22.8	195.916	○
	83	2.89528e+06	25.5	70.3981	○
	84	1.93073e+07	22.7	522.284	○
	85	2.44062e+07	22.4	172.054	○
	86	7.79468e+06	24	118.439	○
	87	7677.52	34	1.6499	×
	88	6.08362e+07	21.1	320.572	○
	89	10227.7	33.6	2.2551	×
	90	1.42816e+08	19.8	693.435	○
	91	4.45104e+07	21.5	276.649	○
	92	183872	29.5	14.7892	○
	93	1.2779e+07	23.3	82.2612	○
	94	3.5346e+07	21.9	236.4	○
	95	3.52972e+08	18.5	512.21	○
	96	1.47717e+07	23.1	302.621	○
	97	1.84576e+07	22.8	204.945	○
	98	3.25099e+06	25.3	35.8583	○
	99	20415	32.6	3.0987	×
	100	36503.1	31.8	2	×
	PCR-positive NPS specimens
	1	-	-	0	×
	2	-	-	2.8	×
	3	-	-	0	×
	4	-	-	2.8	×
	5	-	-	3.3	×
	6	-	-	0	×
	7	-	-	0	×
	8	-	-	2	×
	9	-	-	3.3	×
	10	-	-	0	×
	11	-	-	2.3	×
	12	-	-	0	×
	13	-	-	0	×
	14	-	-	0	×
	15	-	-	2.9	×
	16	-	-	0	×
	17	-	-	0	×
	18	-	-	0	×
	19	-	-	0	×
	20	-	-	0	×
	21	-	-	0	×
	22	-	-	0	×
	23	-	-	1.8	×
	24	-	-	0	×
	25	-	-	2.6	×
	26	-	-	0	×
	27	-	-	0	×
	28	-	-	0	×
	29	-	-	0	×
	30	-	-	0	×
	31	-	-	2.9	×
	32	-	-	0	×
	33	-	-	1.9	×
	34	-	-	0	×
	35	-	-	0	×
	36	-	-	0	×
	37	-	-	3.2	×
	38	-	-	0	×
	39	-	-	2.5	×
	40	-	-	2	×
	41	-	-	2.9	×
	42	-	-	3.4	×
	43	-	-	1.5	×
	44	-	-	0	×
	45	-	-	0.5	×
	46	-	-	0	×
	47	-	-	0	×
	48	-	-	3.4	×
	49	-	-	0	×
	50	-	-	2.9	×
	51	-	-	0	×
	52	-	-	2	×
	53	-	-	1.4	×
	54	-	-	0	×
	55	-	-	0	×
	56	-	-	0	×
	57	-	-	0.8	×
	58	-	-	0	×
	59	-	-	0	×
	60	-	-	0	×
	61	-	-	3.1	×
	62	-	-	0	×
	63	-	-	0	×
	64	-	-	3.2	×
	65	-	-	0	×
	66	-	-	3.3	×
	67	-	-	2.6	×
	68	-	-	0	×
	69	-	-	0	×
	70	-	-	0	×
	71	-	-	2.9	×
	72	-	-	0	×
	73	-	-	0	×
	74	-	-	2.2	×
	75	-	-	0	×
	76	-	-	0	×
	77	-	-	2.8	×
	78	-	-	2.1	×
	79	-	-	0	×
	80	-	-	0	×
	81	-	-	0	×
	82	-	-	0	×
	83	-	-	0	×
	84	-	-	1.4	×
	85	-	-	0	×
	86	-	-	0	×
	87	-	-	0	×
	88	-	-	0	×
	89	-	-	0	×
	90	-	-	0	×
	91	-	-	2.1	×
	92	-	-	2.6	×
	93	-	-	0	×
	94	-	-	0	×
	95	-	-	3.3	×
	96	-	-	0	×
	97	-	-	0	×
	98	-	-	0	×
	99	-	-	2.5	×
	100	-	-	2.1	×

## Sheet: Table S4
	Table S4. Clinical information of 30 PCR-positive NPS specimens used for the comparative evaluation of LFIA strips with mAB-Pt-P2VP and conventional LFIA kits.
	No.	Adjusted Ct values	Visual detection
			This study	Kit A	Kit B
	1	28.1485	○	○	○
	2	24.7897	○	○	○
	3	27.0172	○	×	○
	4	28.8309	×	×	×
	5	27.8712	○	○	○
	6	26.5985	○	○	○
	7	25.9369	○	○	○
	8	25.2606	○	○	○
	9	25.6353	○	○	○
	10	24.3853	○	○	○
	11	24.8249	○	○	○
	12	28.5124	○	×	○
	13	23.3121	○	○	○
	14	25.9669	○	○	○
	15	27.4813	×	×	×
	16	24.8977	○	○	○
	17	28.1701	○	×	×
	18	29.8092	○	○	○
	19	26.9128	○	×	○
	20	27.34	×	×	×
	21	28.2341	○	○	○
	22	27.4966	○	×	○
	23	29.6393	○	×	×
	24	29.8957	○	×	×
	25	29.4579	○	×	×
	26	23.5279	○	○	○
	27	27.4636	○	×	○
	28	28.43	○	×	×
	29	30.9542	×	×	×
	30	29.211	×	×	×
